# Supplementary material for: Synthesis of Prostate-Specific Membrane Antigen-Targeted Bimodal Conjugates of Cytotoxic Agents and Antiandrogens and Their Comparative Assessment with Monoconjugates
Source: Int J Mol Sci. 2023 Jul 11;24(14):11327. doi: 10.3390/ijms241411327 (PMC10380083; doi:10.3390/ijms241411327)
Supplement: Supplementary file 1 [file ijms-24-11327-s001.zip]

Archive with 1 entries (1 files):
- ijms-2450544-supplementary.pdf
